# Supplementary material for: Evaluation of the Impact of Infusion Set Design on the Particulate Load Induced by Vancomycin–Piperacillin/Tazobactam Incompatibility
Source: Pharmaceuticals (Basel). 2024 Sep 17;17(9):1222. doi: 10.3390/ph17091222 (PMC11435023; doi:10.3390/ph17091222)
Supplement: Supplementary file 1 [file pharmaceuticals-17-01222-s001.zip]

Archive with 1 entries (1 files):
- pharmaceuticals-3146556-supplementary.pdf
